# Supplementary material for: Thermal Conductivity and Phase-Change Properties of Boron Nitride–Lead Oxide Nanoparticle-Doped Polymer Nanocomposites
Source: Polymers (Basel). 2023 May 16;15(10):2326. doi: 10.3390/polym15102326 (PMC10220655; doi:10.3390/polym15102326)
Supplement: Supplementary file 1 [file polymers-15-02326-s001.zip]

Archive with 1 entries (1 files):
- polymers-2321804-supplementary.docx
